# Supplementary material for: Dynamic Distribution of HIG2A between the Mitochondria and the Nucleus in Response to Hypoxia and Oxidative Stress
Source: Int J Mol Sci. 2021 Dec 30;23(1):389. doi: 10.3390/ijms23010389 (PMC8745331; doi:10.3390/ijms23010389)
Supplement: Supplementary file 1 [file ijms-23-00389-s001.zip]

Archive with 1 entries (1 files):
- ijms-1463654-supplementary.pdf
